# Supplementary material for: L-dopa-Dependent Effects of GLP-1R Agonists on the Survival of Dopaminergic Cells Transplanted into a Rat Model of Parkinson Disease
Source: Int J Mol Sci. 2021 Nov 16;22(22):12346. doi: 10.3390/ijms222212346 (PMC8618072; doi:10.3390/ijms222212346)
Supplement: Supplementary file 1 [file ijms-22-12346-s001.zip]

Archive with 4 entries (3 files):
- ijms-1414421-supplementary/
- ijms-1414421-supplementary/Supplementary figure_S1 .pdf
- ijms-1414421-supplementary/Supplementary figure_S2.pdf
- ijms-1414421-supplementary/Supplementary figure_S3.pdf
